# Supplementary material for: Mathematical Modelling Based on In Vivo Imaging Suggests CD137-Stimulated Cytotoxic T Lymphocytes Exert Superior Tumour Control Due to an Enhanced Antimitotic Effect on Tumour Cells
Source: Cancers (Basel). 2021 May 24;13(11):2567. doi: 10.3390/cancers13112567 (PMC8197176; doi:10.3390/cancers13112567)
Supplement: Supplementary file 1 [file cancers-13-02567-s001.zip]

Archive with 1 entries (1 files):
- cancers-1192769-supplementary.pdf
